# Supplementary material for: Immunomodulatory Properties of Multi-Strain Postbiotics on Human CD14+ Monocytes
Source: Life (Basel). 2024 Dec 17;14(12):1673. doi: 10.3390/life14121673 (PMC11728152; doi:10.3390/life14121673)
Supplement: Supplementary file 1 [file life-14-01673-s001.zip]

Archive with 1 entries (1 files):
- life-3333283-supplementary.pdf
